# Supplementary material for: Predictors of adherence to a new erythropoiesis-stimulating agent inpatient ordering policy: A cross-sectional study
Source: PLoS One. 2017 Nov 28;12(11):e0188390. doi: 10.1371/journal.pone.0188390 (PMC5705120; doi:10.1371/journal.pone.0188390)
Supplement: S1 De-identified Data — (XLSX) [file pone.0188390.s001.xlsx]

## Sheet: Data
ID	facility	hospital LOS	male	Pt wt (KG)	age (year)	ESRD on dialysis	CKD not on dialysis	zidovudine - treated HIV infected pt	reduced blood transfusion surgery pt	cancer pt on chemotherapy	consent form for cancer pt	bleeding upon admission	suspected infection	received ESA before day 6	day of hospitalization when ESA received	route of ESA admin was SQ	number of ESA doses received before day 6	total ESA unit prescribed before day 6	number of ESA doses during hospitalization	received IV iron before ESA	received PO iron before ESA	started ESA on HD day	BP on day of starting ESA > 185/110	iron study done before ESA starting	Tsat < 30	ferritin level < 500	Hgb upon admission	Hgb before 1st dose if ESA	Hgb dropped by > 2 within 1st 5 day	Hgb at discharge	received PRBC before ESA initiation	number of PRBC received before ESA	number of HD sessions from admission to intiation of ESA
1	u	17	FALSE	65	50	TRUE	FALSE	FALSE	FALSE	FALSE	FALSE	FALSE	FALSE	FALSE	9	TRUE	0	0	3	FALSE	FALSE	TRUE	FALSE	TRUE	FALSE	TRUE	11	8	TRUE	7	FALSE	0	4
2	u	13	FALSE	67	31	TRUE	FALSE	FALSE	FALSE	FALSE	FALSE	FALSE	FALSE	FALSE	8	TRUE	0	0	3	FALSE	TRUE	FALSE	FALSE	FALSE	FALSE	FALSE	11	8	TRUE	8	FALSE	0	3
3	u	31	FALSE	50	24	FALSE	TRUE	FALSE	FALSE	FALSE	FALSE	FALSE	TRUE	FALSE	13	TRUE	0	0	8	FALSE	FALSE	TRUE	FALSE	FALSE	FALSE	FALSE	11	7	TRUE	7	FALSE	0	4
4	u	7	FALSE	113	54	TRUE	FALSE	FALSE	FALSE	FALSE	FALSE	FALSE	TRUE	FALSE	7	TRUE	0	0	1	FALSE	TRUE	TRUE	FALSE	TRUE	FALSE	FALSE	9	8	FALSE	8	FALSE	0	0
5	u	13	FALSE	69	51	TRUE	FALSE	FALSE	FALSE	FALSE	FALSE	FALSE	FALSE	FALSE	8	TRUE	0	0	3	FALSE	FALSE	TRUE	FALSE	TRUE	FALSE	FALSE	8	8	FALSE	8	TRUE	1	3
6	u	30	TRUE	98	52	TRUE	FALSE	FALSE	FALSE	FALSE	FALSE	FALSE	TRUE	FALSE	11	TRUE	0	0	9	TRUE	FALSE	TRUE	FALSE	TRUE	TRUE	FALSE	8	8	FALSE	9	TRUE	1	4
7	u	6	FALSE	41	72	FALSE	TRUE	FALSE	FALSE	FALSE	FALSE	FALSE	TRUE	FALSE	6	TRUE	0	0	1	FALSE	TRUE	FALSE	FALSE	TRUE	TRUE	FALSE	9	8	FALSE	8	TRUE	1	3
8	u	29	TRUE	69	36	FALSE	FALSE	FALSE	FALSE	FALSE	FALSE	FALSE	TRUE	FALSE	12	TRUE	0	0	6	FALSE	FALSE	FALSE	FALSE	TRUE	FALSE	FALSE	12	9	FALSE	10	FALSE	0	0
9	u	27	FALSE	69	61	FALSE	TRUE	FALSE	FALSE	FALSE	FALSE	FALSE	TRUE	FALSE	24	TRUE	0	0	2	FALSE	FALSE	FALSE	FALSE	TRUE	FALSE	FALSE	10	7	FALSE	7	TRUE	1	8
10	u	36	TRUE	98	58	FALSE	TRUE	FALSE	FALSE	FALSE	FALSE	FALSE	FALSE	FALSE	14	TRUE	0	0	10	FALSE	FALSE	TRUE	FALSE	TRUE	FALSE	FALSE	10	9	FALSE	8	TRUE	1	3
11	u	45	TRUE	78	47	FALSE	FALSE	FALSE	FALSE	TRUE	FALSE	FALSE	TRUE	FALSE		FALSE				FALSE	FALSE	FALSE	FALSE	FALSE	FALSE	FALSE			FALSE		FALSE
12	u	9	FALSE	75	87	FALSE	TRUE	FALSE	FALSE	FALSE	FALSE	FALSE	FALSE	FALSE	9	TRUE	0	0	1	FALSE	TRUE	FALSE	FALSE	TRUE	TRUE	TRUE	8	9	FALSE	7	TRUE	1	0
13	u	4	FALSE	63	45	FALSE	TRUE	FALSE	FALSE	FALSE	FALSE	FALSE	TRUE	TRUE	5	TRUE	1	20000	1	FALSE	TRUE	FALSE	FALSE	FALSE	FALSE	FALSE	10	8	FALSE	9	FALSE	0	0
14	u	44	TRUE	112	43	TRUE	FALSE	FALSE	FALSE	FALSE	FALSE	FALSE	FALSE	FALSE	27	TRUE	0	0	8	FALSE	TRUE	TRUE	FALSE	TRUE	TRUE	TRUE	8	8	FALSE	7	FALSE	0	14
15	u	56	TRUE	76	66	TRUE	FALSE	FALSE	FALSE	FALSE	FALSE	TRUE	FALSE	FALSE	25	TRUE	0	0	15	FALSE	FALSE	TRUE	FALSE	TRUE	FALSE	FALSE	10	8	FALSE	9	TRUE	10	7
16	u	10	TRUE	84	40	TRUE	FALSE	FALSE	FALSE	FALSE	FALSE	TRUE	TRUE	FALSE	6	TRUE	0	0	2	FALSE	TRUE	FALSE	FALSE	TRUE	FALSE	FALSE	4	6	FALSE	8	TRUE	2	4
17	u	17	TRUE	75	51	FALSE	TRUE	FALSE	FALSE	FALSE	FALSE	FALSE	TRUE	TRUE	4	TRUE	1	20000	7	FALSE	FALSE	FALSE	FALSE	TRUE	TRUE	FALSE	10	8	TRUE	9	TRUE	1	0
18	u	14	FALSE	81	85	TRUE	FALSE	FALSE	FALSE	FALSE	FALSE	FALSE	FALSE	FALSE	6	TRUE	0	0	3	FALSE	TRUE	TRUE	FALSE	FALSE	FALSE	FALSE	10	9	FALSE	10	FALSE	0	2
19	u	20	TRUE	82	84	FALSE	TRUE	FALSE	FALSE	FALSE	FALSE	TRUE	FALSE	FALSE	15	TRUE	0	0	3	FALSE	TRUE	TRUE	FALSE	FALSE	FALSE	FALSE	10	7	TRUE	10	TRUE	2	3
20	u	72	FALSE	46	65	TRUE	FALSE	FALSE	FALSE	FALSE	FALSE	FALSE	TRUE	FALSE	12	TRUE	0	0	25	FALSE	FALSE	FALSE	FALSE	TRUE	FALSE	FALSE	9	6	FALSE	9	TRUE	3	7
21	u	45	TRUE	56	50	FALSE	TRUE	FALSE	FALSE	FALSE	FALSE	FALSE	FALSE	FALSE	24	TRUE	0	0	7	FALSE	FALSE	TRUE	FALSE	FALSE	FALSE	FALSE	10	8	FALSE	8	FALSE		3
22	u	53	FALSE	76	45	TRUE	FALSE	FALSE	FALSE	FALSE	FALSE	FALSE	TRUE	FALSE	10	TRUE	0	0	13	FALSE	FALSE	TRUE	FALSE	FALSE	FALSE	FALSE	13	8	TRUE	7	FALSE	0	6
23	u	22	FALSE	52	46	FALSE	TRUE	FALSE	FALSE	FALSE	FALSE	TRUE	TRUE	FALSE	7	TRUE	0	0	7	FALSE	FALSE	FALSE	FALSE	FALSE	FALSE	FALSE	10	6	FALSE	11	FALSE	0	0
24	u	50	FALSE	56	21	FALSE	TRUE	FALSE	FALSE	FALSE	FALSE	FALSE	TRUE	FALSE	48	TRUE	0	0	1	FALSE	FALSE	TRUE	FALSE	TRUE	TRUE	FALSE	7	7	FALSE	6	TRUE	4	2
25	u	32	TRUE	186	38	FALSE	TRUE	FALSE	FALSE	FALSE	FALSE	FALSE	FALSE	FALSE	25	TRUE	0	0	2	TRUE	FALSE	TRUE	FALSE	TRUE	TRUE	TRUE	10	7	FALSE	7	FALSE	0	14
26	u	16	FALSE	68	55	FALSE	TRUE	FALSE	FALSE	FALSE	FALSE	FALSE	FALSE	FALSE	7	TRUE	0	0	4	FALSE	FALSE	FALSE	FALSE	FALSE	FALSE	FALSE	7	9	FALSE	11	FALSE	0	0
27	u	17	TRUE	72	61	FALSE	TRUE	FALSE	FALSE	FALSE	FALSE	FALSE	FALSE	TRUE	4	TRUE	1	10000	6	TRUE	FALSE	FALSE	FALSE	TRUE	TRUE	FALSE	12	11	FALSE	9	FALSE	0	0
28	u	11	FALSE	54	64	TRUE	FALSE	FALSE	FALSE	FALSE	FALSE	TRUE	FALSE	FALSE	6	TRUE	0	0	2	FALSE	TRUE	TRUE	FALSE	FALSE	FALSE	FALSE	12	9	TRUE	10	FALSE	0	3
29	u	11	FALSE	79	72	TRUE	FALSE	FALSE	FALSE	FALSE	FALSE	TRUE	FALSE	TRUE	5	TRUE	1	10000	3	FALSE	FALSE	TRUE	FALSE	TRUE	FALSE	TRUE	7	10	FALSE	10	TRUE	1	1
30	u	12	TRUE	104	39	FALSE	TRUE	FALSE	FALSE	FALSE	FALSE	FALSE	FALSE	FALSE	7	TRUE	0	0	3	FALSE	FALSE	FALSE	FALSE	TRUE	FALSE	TRUE	7	8	FALSE	8	TRUE	2	4
31	u	15	FALSE	110	38	TRUE	FALSE	FALSE	FALSE	FALSE	FALSE	FALSE	TRUE	FALSE	10	TRUE	0	0	3	FALSE	TRUE	TRUE	FALSE	FALSE	FALSE	FALSE	11	7	FALSE	8	TRUE	7	4
32	u	15	FALSE	98	72	TRUE	FALSE	FALSE	FALSE	FALSE	FALSE	FALSE	FALSE	FALSE	6	TRUE	0	0	2	FALSE	TRUE	TRUE	FALSE	FALSE	FALSE	FALSE	11	10	FALSE	9	FALSE	0	2
33	u	14	TRUE	78	64	TRUE	FALSE	FALSE	FALSE	FALSE	FALSE	FALSE	FALSE	FALSE	7	TRUE	0	0	4	FALSE	TRUE	TRUE	FALSE	TRUE	TRUE	FALSE	12	6	TRUE	9	TRUE	2	3
34	u	4	FALSE	53	58	TRUE	FALSE	FALSE	FALSE	FALSE	FALSE	TRUE	FALSE	TRUE	3	TRUE	1	10000	2	FALSE	TRUE	TRUE	FALSE	FALSE	FALSE	FALSE	6	8	FALSE	11	TRUE	2	1
35	u	5	FALSE	100	32	FALSE	TRUE	FALSE	FALSE	FALSE	FALSE	FALSE	FALSE	FALSE	6	TRUE	0	0	1	FALSE	TRUE	TRUE	FALSE	TRUE	TRUE	TRUE	9	8	FALSE	8	FALSE	0	2
36	u	7	TRUE	84	62	FALSE	TRUE	FALSE	FALSE	FALSE	FALSE	TRUE	FALSE	FALSE	7	TRUE	0	0	1	FALSE	FALSE	FALSE	FALSE	TRUE	TRUE	TRUE	9	9	FALSE	8	TRUE	2	1
37	u	33	FALSE	66	62	FALSE	TRUE	FALSE	FALSE	FALSE	FALSE	FALSE	FALSE	TRUE	4	TRUE	2	40000	22	TRUE	FALSE	FALSE	FALSE	FALSE	FALSE	FALSE	8	6	TRUE	7	FALSE	0	0
38	u	7	FALSE	79	39	FALSE	TRUE	FALSE	FALSE	FALSE	FALSE	FALSE	FALSE	FALSE	7	TRUE	0	0	1	TRUE	FALSE	FALSE	FALSE	TRUE	FALSE	TRUE	8	7	FALSE	8	TRUE	1	2
39	u	6	FALSE	71	69	TRUE	FALSE	FALSE	FALSE	FALSE	FALSE	TRUE	FALSE	FALSE	6	TRUE	0	0	1	TRUE	TRUE	FALSE	FALSE	TRUE	FALSE	TRUE	8	9	FALSE	10	TRUE	2	2
40	u	18	TRUE	65	72	TRUE	FALSE	FALSE	FALSE	FALSE	FALSE	FALSE	FALSE	FALSE	6	TRUE	0	0	5	FALSE	FALSE	TRUE	FALSE	FALSE	FALSE	FALSE	8	7	FALSE	8	FALSE	0	2
41	u	14	FALSE	86	51	FALSE	TRUE	FALSE	FALSE	FALSE	FALSE	FALSE	FALSE	FALSE	6	TRUE	0	0	4	TRUE	FALSE	TRUE	FALSE	FALSE	FALSE	FALSE	8	8	FALSE	8	FALSE	0	0
42	u	5	TRUE	138	62	TRUE	FALSE	FALSE	FALSE	FALSE	FALSE	TRUE	FALSE	FALSE	6	TRUE	0	0	1	FALSE	TRUE	TRUE	FALSE	TRUE	FALSE	FALSE	8	8	FALSE	8	FALSE	0	0
43	u	7	FALSE	91	54	TRUE	FALSE	FALSE	FALSE	FALSE	FALSE	FALSE	FALSE	FALSE	7	TRUE	0	0	1	FALSE	TRUE	TRUE	FALSE	FALSE	FALSE	FALSE	11	8	TRUE	8	TRUE	4	2
44	u	9	TRUE	110	23	TRUE	FALSE	FALSE	FALSE	FALSE	FALSE	FALSE	TRUE	FALSE	8	TRUE	0	0	1	FALSE	FALSE	FALSE	FALSE	FALSE	FALSE	FALSE	9	9	FALSE	9	TRUE	2	2
45	u	4	FALSE	82	71	TRUE	FALSE	FALSE	FALSE	FALSE	FALSE	FALSE	TRUE	FALSE		FALSE	0	0	0	FALSE	FALSE	FALSE	FALSE	TRUE	TRUE	FALSE	10		FALSE	8	FALSE	0	4
46	u	8	FALSE	107	54	TRUE	FALSE	FALSE	FALSE	FALSE	FALSE	FALSE	TRUE	TRUE	4	TRUE	1	10000	2	FALSE	TRUE	TRUE	FALSE	FALSE	FALSE	FALSE	10	7	TRUE	8	TRUE	2	0
47	u	15	TRUE	94	64	TRUE	FALSE	FALSE	FALSE	FALSE	FALSE	FALSE	FALSE	TRUE	3	TRUE	2	20000	7	FALSE	FALSE	FALSE	FALSE	FALSE	FALSE	FALSE	9	9	FALSE	6	FALSE	0	0
48	u	12	TRUE	71	63	FALSE	FALSE	FALSE	TRUE	FALSE	FALSE	FALSE	TRUE	FALSE		FALSE				FALSE	FALSE	FALSE	FALSE	FALSE	FALSE	FALSE			FALSE		FALSE
49	u	14	TRUE	60	62	TRUE	FALSE	FALSE	FALSE	FALSE	FALSE	FALSE	TRUE	FALSE	6	TRUE	0	0	5	FALSE	FALSE	TRUE	FALSE	FALSE	FALSE	FALSE	6	7	FALSE	9	TRUE	2	1
50	u	7	TRUE	40	24	TRUE	FALSE	FALSE	FALSE	FALSE	FALSE	FALSE	FALSE	FALSE	6	TRUE	0	0	1	FALSE	TRUE	FALSE	FALSE	TRUE	TRUE	FALSE	9	9	FALSE	7	FALSE	0	3
51	u	12	FALSE	133	47	TRUE	FALSE	FALSE	FALSE	FALSE	FALSE	FALSE	FALSE	FALSE	7	TRUE	0	0	3	FALSE	FALSE	TRUE	FALSE	TRUE	TRUE	TRUE	8	7	FALSE	9	FALSE	0	5
52	u	23	TRUE	85	62	FALSE	FALSE	FALSE	FALSE	TRUE	FALSE	FALSE	TRUE	FALSE		FALSE				FALSE	FALSE	FALSE	FALSE	FALSE	FALSE	FALSE			FALSE		FALSE
53	u	9	TRUE	97	84	TRUE	FALSE	FALSE	FALSE	FALSE	FALSE	FALSE	FALSE	FALSE	7	TRUE	0	0	2	FALSE	TRUE	TRUE	FALSE	TRUE	TRUE	FALSE	7	7	FALSE	8	FALSE	0	2
54	u	29	FALSE	109	64	TRUE	FALSE	FALSE	FALSE	FALSE	FALSE	FALSE	TRUE	FALSE	7	TRUE	0	0	10	TRUE	FALSE	FALSE	FALSE	TRUE	TRUE	TRUE	6	7	FALSE	7	TRUE	2	5
55	u	6	TRUE	112	41	TRUE	FALSE	FALSE	FALSE	FALSE	FALSE	FALSE	FALSE	FALSE	6	TRUE	0	0	1	FALSE	TRUE	FALSE	FALSE	FALSE	FALSE	FALSE	8	7	FALSE	9	TRUE	2	4
56	u	6	TRUE	60	69	TRUE	FALSE	FALSE	FALSE	FALSE	FALSE	FALSE	FALSE	FALSE	6	TRUE	0	0	1	FALSE	FALSE	TRUE	FALSE	TRUE	TRUE	TRUE	8	8	FALSE	8	TRUE	1	2
57	u	19	FALSE	48	78	TRUE	FALSE	FALSE	FALSE	FALSE	FALSE	TRUE	FALSE	FALSE	12	TRUE	0	0	2	FALSE	FALSE	TRUE	FALSE	TRUE	TRUE	FALSE	6	8	FALSE	12	TRUE	1	3
58	u	9	FALSE	50	54	TRUE	FALSE	FALSE	FALSE	FALSE	FALSE	FALSE	FALSE	FALSE	8	TRUE	0	0	2	FALSE	FALSE	TRUE	FALSE	TRUE	TRUE	FALSE	6	7	FALSE	10	TRUE	1	2
59	u	9	TRUE	66	67	TRUE	FALSE	FALSE	FALSE	FALSE	FALSE	FALSE	FALSE	FALSE	9	TRUE	0	0	1	FALSE	TRUE	FALSE	FALSE	TRUE	TRUE	TRUE	6	8	FALSE	8	FALSE	0	0
60	u	5	FALSE	97	55	FALSE	FALSE	FALSE	TRUE	FALSE	FALSE	FALSE	FALSE	FALSE	4	TRUE	1	10000	1	FALSE	TRUE	FALSE	FALSE	FALSE	FALSE	FALSE	9	8	FALSE	9	FALSE	0	0
61	u	10	TRUE	64	85	TRUE	FALSE	FALSE	FALSE	FALSE	FALSE	FALSE	TRUE	FALSE	6	TRUE	0	0	2	FALSE	TRUE	TRUE	FALSE	TRUE	FALSE	FALSE	9	8	FALSE	8	FALSE	0	1
62	u	20	TRUE	109	40	TRUE	FALSE	FALSE	FALSE	FALSE	FALSE	FALSE	FALSE	FALSE	6	TRUE	0	0	6	FALSE	FALSE	FALSE	FALSE	FALSE	FALSE	FALSE	9	9	FALSE	8	FALSE	0	2
63	u	5	FALSE	136	48	TRUE	FALSE	FALSE	FALSE	FALSE	FALSE	FALSE	TRUE	TRUE	3	TRUE	1	20000	2	FALSE	FALSE	TRUE	FALSE	FALSE	FALSE	FALSE	7	7	FALSE	8	FALSE	0	1
64	u	45	FALSE	55	75	TRUE	FALSE	FALSE	FALSE	FALSE	FALSE	FALSE	FALSE	FALSE	11	TRUE	0	0	15	FALSE	FALSE	TRUE	FALSE	TRUE	TRUE	FALSE	9	7	FALSE	9	TRUE	1	4
65	u	10	TRUE	70	85	TRUE	FALSE	FALSE	FALSE	FALSE	FALSE	TRUE	TRUE	FALSE	8	TRUE	0	0	2	TRUE	FALSE	FALSE	FALSE	TRUE	FALSE	FALSE	9	8	FALSE	9	FALSE	0	0
66	u	12	TRUE	116	41	TRUE	FALSE	FALSE	FALSE	FALSE	FALSE	FALSE	TRUE	TRUE	5	TRUE	1	20000	4	FALSE	FALSE	TRUE	FALSE	TRUE	TRUE	FALSE	8	7	FALSE	9	TRUE	2	1
67	u	4	TRUE	70	56	TRUE	FALSE	FALSE	FALSE	FALSE	FALSE	FALSE	TRUE	TRUE	3	TRUE	1	20000	1	FALSE	FALSE	FALSE	FALSE	FALSE	FALSE	FALSE	9	8	FALSE	8	FALSE	0	0
68	u	5	FALSE	65	28	FALSE	TRUE	FALSE	FALSE	FALSE	FALSE	FALSE	FALSE	FALSE		FALSE				FALSE	FALSE	FALSE	FALSE	FALSE	FALSE	FALSE	10		TRUE	7	TRUE	1	3
69	u	9	TRUE	58	78	FALSE	TRUE	FALSE	FALSE	FALSE	FALSE	FALSE	TRUE	FALSE	10	TRUE	0	0	1	FALSE	FALSE	FALSE	FALSE	TRUE	FALSE	FALSE	9	8	TRUE	9	TRUE	2	0
70	u	6	TRUE	69	33	TRUE	FALSE	FALSE	FALSE	FALSE	FALSE	TRUE	FALSE	FALSE	6	TRUE	0	0	1	FALSE	FALSE	TRUE	FALSE	FALSE	FALSE	FALSE	10	8	TRUE	7	FALSE	0	2
71	u	8	TRUE	116	55	TRUE	FALSE	FALSE	FALSE	FALSE	FALSE	FALSE	FALSE	FALSE	6	TRUE	0	0	1	FALSE	TRUE	TRUE	FALSE	TRUE	TRUE	TRUE	9	8	FALSE	8	FALSE	0	3
72	u	8	FALSE	94	60	TRUE	FALSE	FALSE	FALSE	FALSE	FALSE	FALSE	TRUE	TRUE	4	TRUE	1	0	20000	FALSE	FALSE	FALSE	FALSE	FALSE	FALSE	FALSE	8	6	FALSE	8	FALSE	0	0
73	s	12	TRUE	77	45	TRUE	FALSE	FALSE	FALSE	FALSE	FALSE	FALSE	TRUE	FALSE	10	TRUE	0	0	2	FALSE	FALSE	TRUE	FALSE	TRUE	TRUE	TRUE	12	9	TRUE	8	TRUE	1	2
74	s	14	FALSE	83	48	TRUE	FALSE	FALSE	FALSE	FALSE	FALSE	FALSE	FALSE	TRUE	3	TRUE	2	20000	4	FALSE	FALSE	FALSE	TRUE	FALSE	FALSE	FALSE	10	10	FALSE	9	FALSE	0	0
75	s	18	TRUE	58	79	TRUE	FALSE	FALSE	FALSE	FALSE	FALSE	FALSE	TRUE	FALSE	7	TRUE	0	0	6	FALSE	FALSE	TRUE	FALSE	FALSE	FALSE	FALSE	10	9	FALSE	8	FALSE	0	2
76	s	15	TRUE	90	70	TRUE	FALSE	FALSE	FALSE	FALSE	FALSE	FALSE	TRUE	FALSE	7	TRUE	0	0	3	FALSE	TRUE	FALSE	FALSE	FALSE	FALSE	FALSE	13	9	TRUE	7	FALSE	0	1
77	s	21	TRUE	122	55	FALSE	TRUE	FALSE	FALSE	FALSE	FALSE	FALSE	TRUE	FALSE	8	TRUE	0	0	6	FALSE	FALSE	TRUE	FALSE	FALSE	FALSE	FALSE	14	7	TRUE	9	TRUE	2	0
78	s	15	TRUE	66	57	TRUE	FALSE	FALSE	FALSE	FALSE	FALSE	TRUE	FALSE	FALSE	8	TRUE	0	0	4	FALSE	FALSE	FALSE	FALSE	TRUE	TRUE	FALSE	6	9	FALSE	9	TRUE	5	3
79	s	9	FALSE	64	58	TRUE	FALSE	FALSE	FALSE	FALSE	FALSE	FALSE	TRUE	TRUE	3	TRUE	1	10000	3	FALSE	TRUE	TRUE	FALSE	FALSE	FALSE	FALSE	8	8	FALSE	8	FALSE	0	1
80	s	7	TRUE	96	72	TRUE	FALSE	FALSE	FALSE	FALSE	FALSE	FALSE	TRUE	TRUE	4	TRUE	1	10000	2	FALSE	TRUE	FALSE	FALSE	TRUE	TRUE	FALSE	9	8	FALSE	8	FALSE	0	1
81	s	14	TRUE	54	79	TRUE	FALSE	FALSE	FALSE	FALSE	FALSE	FALSE	TRUE	FALSE	14	TRUE	0	0	1	FALSE	FALSE	FALSE	FALSE	TRUE	TRUE	FALSE	8	8	FALSE	8	FALSE	0	6
82	s	22	FALSE	129	71	TRUE	FALSE	FALSE	FALSE	FALSE	FALSE	FALSE	TRUE	FALSE	8	TRUE	0	0	3	FALSE	FALSE	FALSE	TRUE	FALSE	FALSE	FALSE	10	10	FALSE	7	FALSE	0	3
83	s	9	FALSE	83	54	TRUE	FALSE	FALSE	FALSE	FALSE	FALSE	FALSE	TRUE	FALSE	9	TRUE	0	0	1	FALSE	FALSE	TRUE	FALSE	TRUE	TRUE	FALSE	11	8	TRUE	8	FALSE	0	4
84	s	2	FALSE	76	69	TRUE	FALSE	FALSE	FALSE	FALSE	FALSE	FALSE	FALSE	TRUE	2	TRUE	1	10000	1	FALSE	FALSE	TRUE	FALSE	TRUE	TRUE	FALSE	9	9	FALSE		FALSE	0	1
85	s	7	FALSE	78	51	TRUE	FALSE	FALSE	FALSE	FALSE	FALSE	FALSE	TRUE	TRUE	4	TRUE	1	10000	2	FALSE	FALSE	FALSE	FALSE	FALSE	FALSE	FALSE	10	9	FALSE	8	FALSE	0	1
86	s	13	FALSE	98	73	TRUE	FALSE	FALSE	FALSE	FALSE	FALSE	TRUE	FALSE	FALSE	6	TRUE	0	0	2	TRUE	FALSE	TRUE	FALSE	TRUE	FALSE	FALSE	7	7	FALSE	9	TRUE	5	1
87	s	6	TRUE	86	40	TRUE	FALSE	FALSE	FALSE	FALSE	FALSE	FALSE	FALSE	TRUE	4	TRUE	1	10000	1	TRUE	FALSE	TRUE	TRUE	TRUE	TRUE	TRUE	9	10	FALSE	10	FALSE	0	0
88	s	9	TRUE	109	28	TRUE	FALSE	FALSE	FALSE	FALSE	FALSE	FALSE	TRUE	FALSE	9	TRUE	0	0	1	FALSE	FALSE	TRUE	FALSE	TRUE	TRUE	FALSE	9	8	FALSE	8	FALSE	0	2
89	s	14	TRUE	111	81	TRUE	FALSE	FALSE	FALSE	FALSE	FALSE	FALSE	TRUE	FALSE	10	TRUE	0	0	2	FALSE	FALSE	FALSE	FALSE	FALSE	FALSE	FALSE	10	8	FALSE	9	FALSE	0	4
90	s	8	FALSE	71	76	FALSE	TRUE	FALSE	FALSE	FALSE	FALSE	FALSE	TRUE	FALSE	7	TRUE	0	0	1	FALSE	FALSE	FALSE	FALSE	FALSE	FALSE	FALSE			FALSE		FALSE		0
91	s	14	TRUE	111	81	TRUE	FALSE	FALSE	FALSE	FALSE	FALSE	FALSE	TRUE	FALSE	10	TRUE	0	0	2	FALSE	FALSE	FALSE	FALSE	FALSE	FALSE	FALSE	9	8	FALSE	9	FALSE	0	4
92	s	6	FALSE	86	56	TRUE	FALSE	FALSE	FALSE	FALSE	FALSE	FALSE	TRUE	TRUE	2	TRUE	2	20000	2	FALSE	TRUE	TRUE	FALSE	TRUE	TRUE	FALSE	9	8	FALSE	8	FALSE	0	0
93	s	5	TRUE	97	64	TRUE	FALSE	FALSE	FALSE	FALSE	FALSE	FALSE	TRUE	TRUE	2	TRUE	1	25000	1	FALSE	FALSE	FALSE	FALSE	FALSE	FALSE	FALSE	7	7	FALSE	7	FALSE	0	0
94	s	13	FALSE	69	69	TRUE	FALSE	FALSE	FALSE	FALSE	FALSE	FALSE	TRUE	FALSE	11	TRUE	0	0	2	FALSE	TRUE	TRUE	FALSE	FALSE	FALSE	FALSE	9	8	FALSE	8	TRUE	1	3
95	s	2	FALSE	80	46	TRUE	FALSE	FALSE	FALSE	FALSE	FALSE	FALSE	FALSE	TRUE	2	TRUE	1	20000	1	FALSE	FALSE	TRUE	TRUE	TRUE	FALSE	FALSE	6	6	FALSE	8	TRUE	1	1
96	s	8	FALSE	90	73	FALSE	TRUE	FALSE	FALSE	FALSE	FALSE	FALSE	FALSE	TRUE	4	TRUE	1	10000	3	FALSE	FALSE	FALSE	FALSE	FALSE	FALSE	FALSE	7	7	FALSE	8	TRUE	2	0
97	s	12	FALSE	227	35	TRUE	FALSE	FALSE	FALSE	FALSE	FALSE	FALSE	TRUE	FALSE	9	TRUE	0	0	2	FALSE	TRUE	TRUE	FALSE	FALSE	FALSE	FALSE	8	7	FALSE	8	TRUE	2	0
98	s	12	TRUE	105	61	TRUE	FALSE	FALSE	FALSE	FALSE	FALSE	FALSE	TRUE	FALSE	10	TRUE	0	0	2	TRUE	FALSE	TRUE	FALSE	TRUE	FALSE	TRUE	12	7	TRUE	7	TRUE	1	3
99	s	5	TRUE	87	36	TRUE	FALSE	FALSE	FALSE	FALSE	FALSE	FALSE	FALSE	TRUE	4	TRUE	1	8000	1	FALSE	TRUE	TRUE	FALSE	FALSE	FALSE	FALSE	8	8	FALSE	8	FALSE	0	0
100	s	3	TRUE	80	81	TRUE	FALSE	FALSE	FALSE	FALSE	FALSE	FALSE	FALSE	TRUE	2	TRUE	1	8000	1	TRUE	FALSE	TRUE	FALSE	TRUE	TRUE	FALSE	9	9	FALSE	9	FALSE	0	1
101	s	17	FALSE	82	61	TRUE	FALSE	FALSE	FALSE	FALSE	FALSE	TRUE	TRUE	FALSE	11	TRUE	0	0	4	FALSE	TRUE	TRUE	FALSE	FALSE	FALSE	FALSE	14	7	TRUE	8	FALSE	0	3
102	s	5	FALSE	63	57	TRUE	FALSE	FALSE	FALSE	FALSE	FALSE	FALSE	TRUE	TRUE	5	TRUE	1	10000	1	FALSE	FALSE	TRUE	FALSE	TRUE	TRUE	FALSE	7	9	FALSE	9	TRUE	2	1
103	n	24	TRUE	108	75	TRUE	FALSE	FALSE	FALSE	FALSE	FALSE	FALSE	FALSE	FALSE	6	TRUE	0	0	8	FALSE	FALSE	TRUE	FALSE	FALSE	FALSE	FALSE	11	11	FALSE	8	FALSE	0	3
104	n	6	FALSE	54	76	TRUE	FALSE	FALSE	FALSE	FALSE	FALSE	FALSE	FALSE	FALSE	6	TRUE	0	0	1	FALSE	TRUE	TRUE	FALSE	FALSE	FALSE	FALSE	11	7	TRUE	10	FALSE	0	2
105	n	33	TRUE	119	61	TRUE	FALSE	FALSE	FALSE	FALSE	FALSE	FALSE	FALSE	FALSE	6	TRUE	0	0	10	FALSE	FALSE	TRUE	FALSE	TRUE	TRUE	FALSE	9	9	FALSE	9	TRUE	1	2
106	n	12	FALSE	66	76	TRUE	FALSE	FALSE	FALSE	FALSE	FALSE	FALSE	FALSE	FALSE	6	TRUE	0	0	3	FALSE	FALSE	FALSE	FALSE	FALSE	FALSE	FALSE	10	8	FALSE	8	FALSE	0	3
107	n	9	TRUE	104	46	TRUE	FALSE	FALSE	FALSE	FALSE	FALSE	FALSE	FALSE	FALSE	6	TRUE	0	0	2	FALSE	FALSE	FALSE	FALSE	FALSE	FALSE	FALSE	11	8	TRUE	8	FALSE	0	4
108	n	7	FALSE		49	TRUE	FALSE	FALSE	FALSE	FALSE	FALSE	FALSE	FALSE	TRUE	5	TRUE	1	5000	1	FALSE	FALSE	TRUE	FALSE	FALSE	FALSE	FALSE	8	8	FALSE	9	FALSE	0	2
109	n	12	TRUE	78	35	TRUE	FALSE	FALSE	FALSE	FALSE	FALSE	FALSE	FALSE	TRUE	5	TRUE	1	8000	3	FALSE	FALSE	TRUE	FALSE	FALSE	FALSE	FALSE	8	9	FALSE	8	TRUE	1	2
110	n		FALSE	91	77	FALSE	TRUE	FALSE	FALSE	FALSE	FALSE	FALSE	FALSE	FALSE	7	TRUE	0	0	1	FALSE	FALSE	TRUE	TRUE	FALSE	FALSE	FALSE	9	8	FALSE	8	FALSE	0	1
111	n	6	FALSE	115	71	TRUE	FALSE	FALSE	FALSE	FALSE	FALSE	FALSE	FALSE	FALSE	6	TRUE	0	0	1	FALSE	FALSE	TRUE	FALSE	TRUE	TRUE	TRUE	7	9	FALSE	8	TRUE	1	2
112	n	8	FALSE		59	TRUE	FALSE	FALSE	FALSE	FALSE	FALSE	FALSE	FALSE	FALSE	6	TRUE	0	0	1	FALSE	FALSE	FALSE	FALSE	TRUE	FALSE	FALSE	9	8	FALSE	8	FALSE	0	2
113	n	44	TRUE	86	63	TRUE	FALSE	FALSE	FALSE	FALSE	FALSE	FALSE	FALSE	FALSE	37	TRUE	0	0	3	FALSE	FALSE	TRUE	FALSE	TRUE	TRUE	FALSE	5	10	FALSE	10	TRUE	4	15
114	n	14	FALSE	90	70	TRUE	FALSE	FALSE	FALSE	FALSE	FALSE	FALSE	FALSE	FALSE	9	TRUE	0	0	2	FALSE	FALSE	TRUE	FALSE	TRUE	TRUE	FALSE	10	9	FALSE	9	FALSE	0	3
115	n	8	FALSE	56	78	TRUE	FALSE	FALSE	FALSE	FALSE	FALSE	FALSE	FALSE	FALSE	9	TRUE	0	0	1	FALSE	FALSE	FALSE	FALSE	TRUE	TRUE	FALSE	11	9	TRUE	9	FALSE	0	3
116	n	26	FALSE	78	70	TRUE	FALSE	FALSE	FALSE	FALSE	FALSE	FALSE	TRUE	FALSE	8	TRUE	0	0	9	FALSE	FALSE	FALSE	FALSE	FALSE	FALSE	FALSE	10	9	FALSE	9	FALSE	0	2
117	n	13	FALSE	113	71	TRUE	FALSE	FALSE	FALSE	FALSE	FALSE	FALSE	TRUE	FALSE	6	TRUE	0	0	4	FALSE	FALSE	TRUE	FALSE	FALSE	FALSE	FALSE	10	10	FALSE	9	FALSE	0	2
118	n	14	TRUE	73	53	TRUE	FALSE	FALSE	FALSE	FALSE	FALSE	FALSE	FALSE	TRUE	5	TRUE	1	5000	5	FALSE	TRUE	TRUE	TRUE	FALSE	FALSE	FALSE	9	9	FALSE	8	FALSE	0	2
119	n	16	TRUE	80	74	TRUE	FALSE	FALSE	FALSE	FALSE	FALSE	FALSE	TRUE	FALSE	7	TRUE	0	0	5	FALSE	FALSE	FALSE	FALSE	FALSE	FALSE	FALSE	8	9	FALSE	10	FALSE	0	3
120	n	22	FALSE	118	62	TRUE	FALSE	FALSE	FALSE	FALSE	FALSE	FALSE	TRUE	FALSE	9	TRUE	0	0	6	FALSE	FALSE	FALSE	FALSE	FALSE	FALSE	FALSE	10	8	TRUE	8	FALSE	0	3
121	n	33	FALSE	50	63	TRUE	FALSE	FALSE	FALSE	FALSE	FALSE	FALSE	TRUE	FALSE	6	TRUE	0	0	10	FALSE	FALSE	TRUE	FALSE	FALSE	FALSE	FALSE	13	10	FALSE	9	FALSE	0	2
122	n	25	FALSE	79	43	TRUE	FALSE	FALSE	FALSE	FALSE	FALSE	TRUE	TRUE	FALSE	7	TRUE	0	0	7	FALSE	FALSE	FALSE	FALSE	FALSE	FALSE	FALSE	9	8	FALSE	9	TRUE	1	3
123	n	15	TRUE	45	69	FALSE	TRUE	FALSE	FALSE	FALSE	FALSE	FALSE	FALSE	FALSE	6	TRUE	0	0	5	FALSE	FALSE	TRUE	FALSE	FALSE	FALSE	FALSE	9	9	FALSE	8	TRUE	1	0
124	n	14	FALSE	59	77	TRUE	FALSE	FALSE	FALSE	FALSE	FALSE	FALSE	TRUE	FALSE	6	TRUE	0	0	5	FALSE	FALSE	TRUE	FALSE	TRUE	FALSE	TRUE	8	9	FALSE	9	FALSE	0	1
125	n	13	FALSE	72	77	TRUE	FALSE	FALSE	FALSE	FALSE	FALSE	FALSE	TRUE	FALSE	12	TRUE	0	0	1	FALSE	FALSE	FALSE	FALSE	FALSE	FALSE	FALSE	11	11	FALSE	9	FALSE	0	4
126	n	13	TRUE	71	76	FALSE	FALSE	FALSE	FALSE	TRUE	TRUE	FALSE	FALSE	FALSE	11	TRUE	0	0	2	FALSE	FALSE	FALSE	FALSE	TRUE	TRUE	FALSE	11	8	FALSE	9	FALSE	0	0
127	n	13	FALSE	84	63	FALSE	TRUE	FALSE	FALSE	FALSE	FALSE	FALSE	FALSE	FALSE	6	TRUE	0	0	4	FALSE	FALSE	FALSE	TRUE	FALSE	FALSE	FALSE	12	10	FALSE	11	FALSE	0	0
128	n	9	FALSE	78	78	TRUE	FALSE	FALSE	FALSE	FALSE	FALSE	FALSE	FALSE	FALSE	7	TRUE	0	0	2	FALSE	FALSE	FALSE	FALSE	TRUE	FALSE	TRUE	6	9	FALSE	9	TRUE	2	3
129	n	30	TRUE	84	41	TRUE	FALSE	FALSE	FALSE	FALSE	FALSE	FALSE	TRUE	FALSE	13	TRUE	0	0	7	FALSE	FALSE	TRUE	FALSE	TRUE	TRUE	FALSE	10	9	FALSE	9	FALSE	0	3
130	n	7	TRUE	75	47	TRUE	FALSE	FALSE	FALSE	FALSE	FALSE	FALSE	TRUE	TRUE	1	TRUE	2	16000	3	FALSE	FALSE	TRUE	FALSE	TRUE	TRUE	FALSE	8	9	FALSE	9	TRUE	1	2
131	n	6	TRUE	62	42	TRUE	FALSE	FALSE	FALSE	FALSE	FALSE	FALSE	TRUE	FALSE	6	TRUE	0	0	1	FALSE	FALSE	FALSE	FALSE	FALSE	FALSE	FALSE	9	10	FALSE	10	FALSE	0	3
132	n	13	FALSE	66	73	TRUE	FALSE	FALSE	FALSE	FALSE	FALSE	FALSE	FALSE	FALSE	6	TRUE	0	0	4	FALSE	FALSE	TRUE	FALSE	FALSE	FALSE	FALSE	7	10	FALSE	8	TRUE	3	2
133	n	6	FALSE	114	63	TRUE	FALSE	FALSE	FALSE	FALSE	FALSE	FALSE	TRUE	FALSE	6	TRUE	0	0	1	FALSE	FALSE	FALSE	FALSE	FALSE	FALSE	FALSE	10	10	FALSE	10	FALSE	0	3
134	n	6	TRUE	64	90	FALSE	TRUE	FALSE	FALSE	TRUE	TRUE	FALSE	TRUE	TRUE	4	TRUE	1	10000	2	FALSE	FALSE	TRUE	FALSE	FALSE	FALSE	FALSE	9	8	TRUE	9	TRUE	1	4
135	n	7	FALSE	68	47	TRUE	FALSE	FALSE	FALSE	FALSE	FALSE	FALSE	FALSE	FALSE	8	TRUE	0	0	1	FALSE	FALSE	TRUE	FALSE	FALSE	FALSE	FALSE	10	9	FALSE	9	FALSE	0	2
136	n	21	FALSE	121	66	TRUE	FALSE	FALSE	FALSE	FALSE	FALSE	FALSE	TRUE	FALSE	8	TRUE	0	0	5	FALSE	FALSE	FALSE	FALSE	FALSE	FALSE	FALSE	14	10	TRUE	10	FALSE	0	3
137	n	7	TRUE	95	55	TRUE	FALSE	FALSE	FALSE	FALSE	FALSE	FALSE	FALSE	FALSE	8	FALSE	0	0	1	FALSE	FALSE	TRUE	FALSE	FALSE	FALSE	FALSE	10	8	FALSE	8	FALSE	0	6
138	n	13	FALSE	54	79	TRUE	FALSE	FALSE	FALSE	FALSE	FALSE	FALSE	FALSE	FALSE	6	TRUE	0	0	3	FALSE	FALSE	FALSE	FALSE	FALSE	FALSE	FALSE	10	9	FALSE	11	FALSE	0	3
139	n	10	TRUE	55	65	TRUE	FALSE	FALSE	FALSE	FALSE	FALSE	TRUE	FALSE	FALSE	7	TRUE	0	0	2	FALSE	FALSE	FALSE	TRUE	FALSE	FALSE	FALSE	6	8	FALSE	8	TRUE	3	3
140	n	27	FALSE		38	TRUE	FALSE	FALSE	FALSE	FALSE	FALSE	FALSE	FALSE	FALSE	9	TRUE	0	0	8	FALSE	FALSE	TRUE	FALSE	FALSE	FALSE	FALSE	10	10	FALSE	10	FALSE	0	5
141	n	10	FALSE	84	58	TRUE	FALSE	FALSE	FALSE	FALSE	FALSE	FALSE	TRUE	FALSE	6	TRUE	0	0	3	FALSE	FALSE	TRUE	FALSE	FALSE	FALSE	FALSE	10	8	FALSE	9	TRUE	1	1
142	n	15	FALSE	68	64	FALSE	TRUE	FALSE	FALSE	FALSE	FALSE	FALSE	FALSE	TRUE	3	TRUE	1	5000	6	FALSE	FALSE	FALSE	FALSE	FALSE	FALSE	FALSE	10	9	FALSE	11	FALSE	0	0
143	n	7	FALSE	61	50	TRUE	FALSE	FALSE	FALSE	FALSE	FALSE	FALSE	FALSE	FALSE	6	TRUE	0	0	1	FALSE	FALSE	TRUE	TRUE	FALSE	FALSE	FALSE	10	8	TRUE	9	FALSE	0	1
144	n		FALSE	74	63	TRUE	FALSE	FALSE	FALSE	FALSE	FALSE	FALSE	FALSE	FALSE	8	TRUE	0	0	3	FALSE	TRUE	FALSE	FALSE	TRUE	TRUE	TRUE	10	8	FALSE	10	FALSE	0	2
145	n	15	FALSE	82	52	TRUE	FALSE	FALSE	FALSE	FALSE	FALSE	FALSE	FALSE	FALSE	8	TRUE	0	0	4	FALSE	FALSE	TRUE	FALSE	FALSE	FALSE	FALSE	10	10	FALSE	10	FALSE	0	2
146	n	8	FALSE	86	80	FALSE	TRUE	FALSE	FALSE	FALSE	FALSE	FALSE	FALSE	TRUE	5	TRUE	1	5000	2	FALSE	FALSE	FALSE	FALSE	FALSE	FALSE	FALSE	8	8	FALSE	9	FALSE	0	0
147	n	8	TRUE	89	80	TRUE	FALSE	FALSE	FALSE	FALSE	FALSE	FALSE	FALSE	FALSE	7	TRUE	0	0	2	FALSE	FALSE	TRUE	FALSE	FALSE	FALSE	FALSE	8	10	FALSE	10	TRUE	2	2
148	n	13	FALSE	50	67	FALSE	TRUE	FALSE	FALSE	FALSE	FALSE	FALSE	FALSE	FALSE	10	TRUE	0	0	2	FALSE	TRUE	FALSE	FALSE	TRUE	TRUE	FALSE	9	8	FALSE	8	TRUE	1	0
149	n	9	FALSE	56	90	TRUE	FALSE	FALSE	FALSE	FALSE	FALSE	FALSE	FALSE	FALSE	6	TRUE	0	0	1	FALSE	FALSE	FALSE	FALSE	TRUE	TRUE	FALSE	10	8	FALSE	10	FALSE	0	2
150	n	11	FALSE	109	55	FALSE	TRUE	FALSE	FALSE	FALSE	FALSE	FALSE	TRUE	FALSE	6	TRUE	0	0	3	FALSE	FALSE	TRUE	FALSE	TRUE	TRUE	TRUE	9	8	FALSE	10	FALSE	0	0
151	n	8	TRUE	75	38	TRUE	FALSE	FALSE	FALSE	FALSE	FALSE	FALSE	FALSE	FALSE	9	TRUE	0	0	1	FALSE	FALSE	FALSE	FALSE	FALSE	FALSE	FALSE	14	9	TRUE	9	FALSE	0	4
152	n	8	FALSE	35	69	TRUE	FALSE	FALSE	FALSE	FALSE	FALSE	FALSE	TRUE	FALSE	6	TRUE	0	0	2	FALSE	FALSE	TRUE	FALSE	FALSE	FALSE	FALSE	9	7	TRUE	10	TRUE	2	2
153	n	7	FALSE	57	52	TRUE	FALSE	FALSE	FALSE	FALSE	FALSE	TRUE	FALSE	FALSE	6	TRUE	0	0	2	FALSE	FALSE	TRUE	FALSE	FALSE	FALSE	FALSE	12	9	TRUE	9	TRUE	1	1
154	n	8	TRUE	84	75	TRUE	FALSE	FALSE	FALSE	FALSE	FALSE	FALSE	FALSE	FALSE	7	TRUE	0	0	1	FALSE	TRUE	TRUE	FALSE	FALSE	FALSE	FALSE	11	10	FALSE	9	FALSE	0	1
155	n	11	FALSE	72	76	TRUE	FALSE	FALSE	FALSE	FALSE	FALSE	FALSE	TRUE	FALSE	6	TRUE	0	0	3	FALSE	FALSE	TRUE	FALSE	FALSE	FALSE	FALSE	9	9	FALSE	9	FALSE	0	2
156	n	11	TRUE	163	49	TRUE	FALSE	FALSE	FALSE	FALSE	FALSE	FALSE	TRUE	FALSE	6	TRUE	0	0	4	FALSE	FALSE	TRUE	FALSE	TRUE	TRUE	FALSE	7	8	FALSE	8	TRUE	1	4
157	n	14	TRUE	77	44	TRUE	FALSE	FALSE	FALSE	FALSE	FALSE	FALSE	TRUE	FALSE	7	TRUE	0	0	4	FALSE	FALSE	FALSE	FALSE	TRUE	TRUE	FALSE	9	8	FALSE	9	FALSE	0	2
158	n	8	TRUE	76	61	TRUE	FALSE	FALSE	FALSE	FALSE	FALSE	FALSE	FALSE	FALSE	9	TRUE	0	0	1	FALSE	FALSE	TRUE	FALSE	FALSE	FALSE	FALSE	12	8	TRUE	8	FALSE	0	2
159	n	5	FALSE	133	43	TRUE	FALSE	FALSE	FALSE	FALSE	FALSE	FALSE	TRUE	FALSE	6	TRUE	0	0	1	FALSE	FALSE	TRUE	FALSE	FALSE	FALSE	FALSE	10	9	FALSE	9	FALSE	0	1
160	n	45	FALSE	108	56	TRUE	FALSE	FALSE	FALSE	FALSE	FALSE	FALSE	FALSE	FALSE	17	TRUE	0	0	13	FALSE	FALSE	FALSE	FALSE	FALSE	FALSE	FALSE	10	8	FALSE	7	FALSE	0	0
161	n	7	FALSE	113	73	TRUE	FALSE	FALSE	FALSE	FALSE	FALSE	FALSE	TRUE	TRUE	4	TRUE	1	4000	2	FALSE	FALSE	FALSE	TRUE	TRUE	TRUE	TRUE	8	9	FALSE	8	FALSE	0	1
162	n	10	TRUE	84	44	TRUE	FALSE	FALSE	FALSE	FALSE	FALSE	TRUE	FALSE	FALSE	9	TRUE	0	0	2	FALSE	FALSE	TRUE	FALSE	FALSE	FALSE	FALSE	9	9	FALSE	11	FALSE	0	3
163	n	5	FALSE	48	75	TRUE	FALSE	FALSE	FALSE	FALSE	FALSE	FALSE	TRUE	TRUE	4	TRUE	1	6000	1	FALSE	FALSE	TRUE	TRUE	TRUE	FALSE	FALSE	8	8	FALSE	9	FALSE	0	1
164	n	14	FALSE	105	66	TRUE	FALSE	FALSE	FALSE	FALSE	FALSE	FALSE	FALSE	FALSE	6	TRUE	0	0	4	FALSE	FALSE	TRUE	FALSE	FALSE	FALSE	FALSE	10	10	FALSE	10	FALSE	0	3
165	n	11	FALSE	88	58	TRUE	FALSE	FALSE	FALSE	FALSE	FALSE	FALSE	FALSE	FALSE	9	TRUE	0	0	2	FALSE	TRUE	TRUE	FALSE	FALSE	FALSE	FALSE	8	8	FALSE	9	FALSE	0	1
166	n	5	FALSE	95	67	TRUE	FALSE	FALSE	FALSE	FALSE	FALSE	FALSE	TRUE	FALSE	6	TRUE	0	0	1	FALSE	TRUE	FALSE	FALSE	FALSE	FALSE	FALSE	6	8	FALSE	11	TRUE	2	1
167	n	14	TRUE	77	81	TRUE	FALSE	FALSE	FALSE	FALSE	FALSE	FALSE	FALSE	FALSE	7	TRUE	0	0	4	FALSE	TRUE	FALSE	FALSE	FALSE	FALSE	FALSE	9	8	FALSE	9	FALSE	0	2
168	n	5	TRUE	98	50	TRUE	FALSE	FALSE	FALSE	FALSE	FALSE	FALSE	TRUE	TRUE	2	TRUE	1	5000	2	FALSE	FALSE	TRUE	FALSE	FALSE	FALSE	FALSE	10	10	FALSE	10	FALSE	0	0
169	n	7	TRUE	86	90	FALSE	TRUE	FALSE	FALSE	FALSE	FALSE	FALSE	FALSE	FALSE	6	TRUE	0	0	1	FALSE	FALSE	FALSE	FALSE	TRUE	TRUE	TRUE	8	7	FALSE	7	FALSE	0	0
170	n	6	TRUE	154	49	TRUE	FALSE	FALSE	FALSE	FALSE	FALSE	FALSE	FALSE	TRUE	5	TRUE	1	5000	1	FALSE	FALSE	TRUE	FALSE	FALSE	FALSE	FALSE	7	9	FALSE	9	TRUE	1	1
171	n	18	FALSE	102	50	TRUE	FALSE	FALSE	FALSE	FALSE	FALSE	FALSE	TRUE	FALSE	6	TRUE	0	0	5	FALSE	FALSE	TRUE	FALSE	FALSE	FALSE	FALSE	12	9	TRUE	10	FALSE	0	2
172	n	6	FALSE	110	53	TRUE	FALSE	FALSE	FALSE	FALSE	FALSE	FALSE	FALSE	FALSE	6	TRUE	0	0	1	FALSE	FALSE	FALSE	FALSE	TRUE	TRUE	TRUE	7	9	FALSE	8	FALSE	0	3
173	g	9	FALSE	56	67	TRUE	FALSE	FALSE	FALSE	FALSE	FALSE	FALSE	FALSE	TRUE	4	TRUE	1	8000	3	FALSE	FALSE	TRUE	FALSE	FALSE	FALSE	FALSE	10	10	FALSE	11	FALSE	0	1
174	g	13	FALSE	97	91	FALSE	TRUE	FALSE	FALSE	FALSE	FALSE	FALSE	TRUE	FALSE	7	TRUE	0	0	4	FALSE	FALSE	FALSE	FALSE	TRUE	TRUE	TRUE	8	7	FALSE	11	TRUE	1	0
175	g	8	TRUE	113	61	FALSE	TRUE	FALSE	FALSE	FALSE	FALSE	FALSE	TRUE	FALSE	8	TRUE	0	0	1	FALSE	FALSE	FALSE	FALSE	TRUE	TRUE	TRUE	9	9	FALSE	9	FALSE	0	0
176	g	20	TRUE	58	60	TRUE	FALSE	FALSE	FALSE	FALSE	FALSE	FALSE	TRUE	FALSE	18	TRUE	0	0	1	FALSE	FALSE	TRUE	FALSE	FALSE	FALSE	FALSE	12	8	TRUE	9	FALSE	0	6
177	g	37	TRUE	68	58	FALSE	FALSE	FALSE	FALSE	TRUE	FALSE	FALSE	FALSE	FALSE		FALSE				FALSE	FALSE	FALSE	FALSE	FALSE	FALSE	FALSE			FALSE		FALSE
178	g	13	FALSE	120	59	FALSE	TRUE	FALSE	FALSE	FALSE	FALSE	FALSE	TRUE	FALSE	6	TRUE	0	0	4	FALSE	FALSE	FALSE	FALSE	FALSE	FALSE	FALSE	10	7	FALSE	9	FALSE	0	2
179	g	3	TRUE	109	70	TRUE	FALSE	FALSE	FALSE	FALSE	FALSE	FALSE	FALSE	TRUE	2	TRUE	1	20000	1	FALSE	FALSE	FALSE	FALSE	FALSE	FALSE	FALSE	6	8	FALSE	8	TRUE	4	2
180	g	12	FALSE	59	81	FALSE	TRUE	FALSE	FALSE	FALSE	FALSE	TRUE	TRUE	TRUE	2	TRUE	2	20000	5	FALSE	FALSE	FALSE	FALSE	FALSE	FALSE	FALSE	9	9	FALSE	8	FALSE	0	0
181	g	39	TRUE	96	40	FALSE	TRUE	FALSE	FALSE	FALSE	FALSE	FALSE	FALSE	FALSE	15	TRUE	0	0	10	FALSE	FALSE	TRUE	FALSE	FALSE	FALSE	FALSE	14	6	TRUE	8	TRUE	6	4
182	g	9	TRUE	66	63	TRUE	FALSE	FALSE	FALSE	FALSE	FALSE	FALSE	FALSE	FALSE	7	TRUE	0	0	2	FALSE	FALSE	FALSE	FALSE	TRUE	TRUE	TRUE	7	7	FALSE	8	TRUE	3	0
183	g	20	FALSE	100	68	FALSE	TRUE	FALSE	FALSE	FALSE	FALSE	FALSE	FALSE	TRUE	4	TRUE	1	10000	8	FALSE	FALSE	FALSE	FALSE	TRUE	TRUE	TRUE	10	9	FALSE	8	FALSE	0	0
184	g	20	TRUE	112	60	FALSE	TRUE	FALSE	FALSE	FALSE	FALSE	FALSE	FALSE	FALSE	7	TRUE	0	0	6	TRUE	FALSE	FALSE	FALSE	TRUE	TRUE	TRUE	9	9	FALSE	12	FALSE	0	2
185	g	9	TRUE	159	61	FALSE	TRUE	FALSE	FALSE	FALSE	FALSE	FALSE	FALSE	FALSE	8	TRUE	0	0	2	TRUE	FALSE	FALSE	FALSE	TRUE	TRUE	FALSE	12	10	FALSE	10	FALSE	0	0
186	g	16	TRUE	113	48	TRUE	FALSE	FALSE	FALSE	FALSE	FALSE	FALSE	TRUE	FALSE	6	TRUE	0	0	4	FALSE	FALSE	TRUE	FALSE	FALSE	FALSE	FALSE	8	7	FALSE	7	TRUE	4	3
187	g	2	FALSE	80	62	FALSE	TRUE	FALSE	FALSE	FALSE	FALSE	FALSE	TRUE	TRUE	2	TRUE	1	8000	1	FALSE	TRUE	FALSE	FALSE	FALSE	FALSE	FALSE	9	9	FALSE		FALSE	0	0
188	g	93	TRUE	104	64	FALSE	TRUE	FALSE	FALSE	FALSE	FALSE	FALSE	TRUE	FALSE	6	TRUE	0	0	2	FALSE	FALSE	TRUE	FALSE	FALSE	FALSE	FALSE	11	7	TRUE	9	FALSE	0	0
189	g	23	FALSE	71	66	FALSE	TRUE	FALSE	FALSE	TRUE	FALSE	FALSE	FALSE	FALSE	9	TRUE	0	0	5	FALSE	FALSE	FALSE	FALSE	FALSE	FALSE	FALSE	7	9	FALSE	9	FALSE	0	3
190	g	12	FALSE	60	85	FALSE	TRUE	FALSE	FALSE	FALSE	FALSE	TRUE	FALSE	FALSE	7	TRUE	0	0	1	FALSE	FALSE	FALSE	FALSE	FALSE	FALSE	FALSE	11	9	FALSE	9	FALSE	0	0
191	g	15	TRUE	104	67	TRUE	FALSE	FALSE	FALSE	FALSE	FALSE	FALSE	TRUE	FALSE	6	TRUE	0	0	5	FALSE	FALSE	TRUE	FALSE	TRUE	TRUE	FALSE	10	10	FALSE	10	FALSE	0	1
192	g	9	TRUE	87	70	FALSE	TRUE	FALSE	FALSE	FALSE	FALSE	FALSE	TRUE	FALSE	8	TRUE	0	0	1	FALSE	FALSE	FALSE	TRUE	TRUE	FALSE	TRUE	10	9	FALSE	9	FALSE	0	4
193	g	13	FALSE	70	79	FALSE	TRUE	FALSE	FALSE	FALSE	FALSE	FALSE	FALSE	FALSE	8	TRUE	0	0	1	FALSE	FALSE	FALSE	TRUE	FALSE	FALSE	FALSE	10	9	FALSE	9	FALSE	0	0
194	g	15	TRUE	83	78	TRUE	FALSE	FALSE	FALSE	FALSE	FALSE	FALSE	FALSE	FALSE	7	TRUE	0	0	4	FALSE	FALSE	TRUE	FALSE	TRUE	TRUE	TRUE	9	11	FALSE	8	FALSE	0	1
195	g	8	TRUE	204	38	FALSE	TRUE	FALSE	FALSE	FALSE	FALSE	FALSE	TRUE	FALSE	7	TRUE	0	0	1	FALSE	FALSE	FALSE	FALSE	TRUE	TRUE	FALSE	6	7	FALSE	8	FALSE	1	0
196	g	13	FALSE	112	73	FALSE	TRUE	FALSE	FALSE	FALSE	FALSE	FALSE	FALSE	FALSE	7	TRUE	0	0	4	FALSE	FALSE	FALSE	FALSE	TRUE	TRUE	FALSE	11	9	FALSE	8	FALSE	0	0
197	g	10	TRUE	138	63	FALSE	TRUE	FALSE	FALSE	FALSE	FALSE	FALSE	TRUE	FALSE	8	TRUE	0	0	2	FALSE	FALSE	FALSE	FALSE	TRUE	TRUE	FALSE	13	11	TRUE	11	FALSE	0	0
198	g	23	TRUE	84	80	FALSE	TRUE	FALSE	FALSE	FALSE	FALSE	FALSE	TRUE	FALSE	8	TRUE	0	0	7	FALSE	FALSE	FALSE	FALSE	FALSE	FALSE	FALSE	7	8	FALSE	9	TRUE	1	0
199	g	12	FALSE		80	FALSE	FALSE	FALSE	TRUE	FALSE	FALSE	FALSE	FALSE	TRUE	4	TRUE	2	16000		FALSE	FALSE	FALSE	FALSE	FALSE	FALSE	FALSE	10		FALSE		FALSE
200	g	7	TRUE	129	60	TRUE	FALSE	FALSE	FALSE	FALSE	FALSE	FALSE	TRUE	FALSE	7	TRUE	0	0	1	FALSE	FALSE	TRUE	FALSE	FALSE	FALSE	FALSE	10	8	FALSE	8	FALSE	0	2
201	g	17	TRUE	157	61	TRUE	FALSE	FALSE	FALSE	FALSE	FALSE	FALSE	TRUE	FALSE	7	TRUE	0	0	5	FALSE	FALSE	TRUE	FALSE	TRUE	FALSE	FALSE	11	9	TRUE	8	FALSE	0	3
202	g	8	FALSE	73	73	FALSE	TRUE	FALSE	FALSE	FALSE	FALSE	FALSE	TRUE	FALSE	6	TRUE	0	0	2	TRUE	FALSE	TRUE	FALSE	TRUE	FALSE	FALSE	10	9	FALSE		FALSE	0	0
203	g	15	TRUE	103	73	FALSE	TRUE	FALSE	FALSE	FALSE	FALSE	FALSE	FALSE	TRUE	4	TRUE	1	10000	6	FALSE	FALSE	TRUE	FALSE	FALSE	FALSE	FALSE	11	9	TRUE	8	FALSE	0	1
204	g	7	TRUE	79	65	TRUE	FALSE	FALSE	FALSE	FALSE	FALSE	FALSE	FALSE	FALSE	8	TRUE	0	0	1	FALSE	FALSE	TRUE	FALSE	FALSE	FALSE	FALSE	12	10	TRUE	10	TRUE	2	1
205	g	6	FALSE	66	65	FALSE	TRUE	FALSE	FALSE	FALSE	FALSE	FALSE	FALSE	FALSE	6	TRUE	0	0	1	FALSE	FALSE	FALSE	FALSE	FALSE	FALSE	FALSE	9	10	FALSE	10	TRUE	2	0
206	g	16	TRUE	70	91	TRUE	TRUE	FALSE	FALSE	FALSE	FALSE	FALSE	FALSE	TRUE	4	TRUE	1	10000	6	FALSE	FALSE	FALSE	FALSE	TRUE	FALSE	FALSE	8	8	FALSE	8	TRUE	1	0
207	g	17	TRUE	150	91	FALSE	TRUE	FALSE	FALSE	FALSE	FALSE	FALSE	FALSE	FALSE	10	TRUE	0	0	5	FALSE	FALSE	TRUE	FALSE	TRUE	TRUE	FALSE	10	7	TRUE	10	TRUE	2	1
208	g	21	FALSE	111	70	FALSE	TRUE	FALSE	FALSE	FALSE	FALSE	FALSE	TRUE	FALSE	16	TRUE	0	0	3	FALSE	TRUE	FALSE	FALSE	TRUE	TRUE	FALSE	12	8	TRUE	9	FALSE	0	0
209	g	8	FALSE	72	50	TRUE	FALSE	FALSE	FALSE	FALSE	FALSE	FALSE	FALSE	TRUE	5	TRUE	1	10000	3	FALSE	FALSE	TRUE	FALSE	FALSE	FALSE	FALSE	9	6	TRUE	8	FALSE	0	1
210	g	17	FALSE	84	53	FALSE	FALSE	FALSE	TRUE	FALSE	FALSE	FALSE	FALSE	TRUE	4	TRUE	1	10000	2	FALSE	FALSE	FALSE	FALSE	FALSE	FALSE	FALSE			FALSE		FALSE
211	g	18	TRUE	109	41	TRUE	FALSE	FALSE	FALSE	FALSE	FALSE	FALSE	TRUE	FALSE	7	TRUE	0	0	2	FALSE	FALSE	FALSE	FALSE	FALSE	FALSE	FALSE	9	9	FALSE	8	FALSE	0	2
212	g	13	FALSE	57	52	TRUE	FALSE	FALSE	FALSE	FALSE	FALSE	FALSE	FALSE	FALSE	7	TRUE	0	0	3	FALSE	FALSE	FALSE	FALSE	FALSE	FALSE	FALSE	9	8	TRUE	9	TRUE	6	2
213	g	8	TRUE	97	60	FALSE	TRUE	FALSE	FALSE	FALSE	FALSE	FALSE	FALSE	FALSE	8	TRUE	0	0	1	TRUE	FALSE	FALSE	FALSE	FALSE	FALSE	FALSE	12	10	TRUE	10	FALSE	0	0
214	g	14	TRUE	100	77	TRUE	FALSE	FALSE	FALSE	FALSE	FALSE	FALSE	TRUE	FALSE	14	TRUE	0	0	1	FALSE	FALSE	FALSE	FALSE	FALSE	FALSE	FALSE	9	7	FALSE	8	FALSE	0	7
215	g	11	FALSE	70	37	FALSE	FALSE	FALSE	TRUE	FALSE	FALSE	TRUE	FALSE	FALSE		TRUE				FALSE	FALSE	FALSE	FALSE	FALSE	FALSE	FALSE			FALSE		FALSE
216	g	8	FALSE	70	84	FALSE	TRUE	FALSE	FALSE	FALSE	FALSE	FALSE	TRUE	FALSE	7	TRUE	0	0	1	FALSE	TRUE	FALSE	FALSE	TRUE	TRUE	TRUE	7	8	FALSE	8	TRUE	1	0
217	g	10	TRUE	75	65	FALSE	TRUE	FALSE	FALSE	FALSE	FALSE	FALSE	FALSE	FALSE	7	TRUE	0	0	2	TRUE	FALSE	TRUE	FALSE	TRUE	FALSE	FALSE	10	9	FALSE	9	FALSE	0	0
218	g	8	FALSE	51	56	TRUE	FALSE	FALSE	FALSE	FALSE	FALSE	FALSE	TRUE	FALSE	6	TRUE	0	0	2	FALSE	FALSE	TRUE	FALSE	FALSE	FALSE	FALSE	10	9	FALSE	8	FALSE	0	2
219	g	6	FALSE	55	82	TRUE	FALSE	FALSE	FALSE	FALSE	FALSE	TRUE	TRUE	TRUE	5	TRUE	1	10000	2	FALSE	FALSE	FALSE	TRUE	TRUE	FALSE	FALSE	11	8	TRUE	8	FALSE	0	0
220	g	16	TRUE	82	98	FALSE	TRUE	FALSE	FALSE	FALSE	FALSE	FALSE	TRUE	TRUE	5	TRUE	1	10000	6	TRUE	FALSE	FALSE	FALSE	TRUE	TRUE	FALSE	11	9	TRUE	10	FALSE	0	0
221	g	7	FALSE	60	58	TRUE	FALSE	FALSE	FALSE	FALSE	FALSE	FALSE	FALSE	TRUE	3	TRUE	2	20000	3	FALSE	FALSE	FALSE	FALSE	FALSE	FALSE	FALSE	8	9	FALSE	9	FALSE	0	0
222	g	14	TRUE	47	71	TRUE	FALSE	FALSE	FALSE	FALSE	FALSE	FALSE	FALSE	FALSE	7	TRUE	0	0	4	FALSE	FALSE	FALSE	FALSE	TRUE	TRUE	FALSE	7	10	FALSE	9	TRUE	5	1
223	g	9	TRUE	86	57	TRUE	FALSE	FALSE	FALSE	FALSE	FALSE	FALSE	TRUE	FALSE	8	TRUE	0	0	1	FALSE	FALSE	TRUE	FALSE	FALSE	FALSE	FALSE	9	8	FALSE	9	FALSE	0	3
224	g	4	FALSE	95	33	FALSE	FALSE	FALSE	TRUE	FALSE	FALSE	FALSE	FALSE	TRUE	3	TRUE	2	80000	2	FALSE	TRUE	FALSE	FALSE	FALSE	FALSE	FALSE	9	8	TRUE	7	FALSE	0	0
225	g	11	TRUE	104	70	TRUE	FALSE	FALSE	FALSE	FALSE	FALSE	FALSE	FALSE	FALSE	9	TRUE	0	0	2	FALSE	FALSE	FALSE	FALSE	FALSE	FALSE	FALSE	11	9	FALSE	9	FALSE	0	5
226	g	3	TRUE	88	69	TRUE	FALSE	FALSE	FALSE	FALSE	FALSE	FALSE	FALSE	TRUE	3	TRUE	1	10000	1	FALSE	FALSE	FALSE	FALSE	TRUE	FALSE	FALSE	8	8	FALSE	8	TRUE	1	1
227	g	17	TRUE	98	57	TRUE	FALSE	FALSE	FALSE	FALSE	FALSE	FALSE	FALSE	TRUE	5	TRUE	1	5000	5	FALSE	FALSE	TRUE	FALSE	TRUE	FALSE	FALSE	12	10	TRUE	10	FALSE	0	1
228	g	15	FALSE	85	56	TRUE	FALSE	FALSE	FALSE	FALSE	FALSE	FALSE	TRUE	FALSE	7	TRUE	0	0	4	TRUE	FALSE	TRUE	FALSE	TRUE	TRUE	FALSE	11	8	TRUE	12	TRUE	2	2
229	g	15	FALSE	83	75	TRUE	FALSE	FALSE	FALSE	FALSE	FALSE	FALSE	FALSE	FALSE	10	TRUE	0	0	3	FALSE	TRUE	FALSE	FALSE	TRUE	TRUE	FALSE	9	8	FALSE	8	TRUE	1	4
230	g	11	TRUE	80	32	TRUE	FALSE	FALSE	FALSE	FALSE	FALSE	FALSE	TRUE	FALSE	9	TRUE	0	0	2	FALSE	FALSE	FALSE	FALSE	TRUE	TRUE	FALSE	8	8	FALSE	8	TRUE	2	4
231	g	7	FALSE	56	90	TRUE	FALSE	FALSE	FALSE	FALSE	FALSE	FALSE	TRUE	FALSE	7	TRUE	0	0	1	FALSE	FALSE	TRUE	FALSE	FALSE	FALSE	FALSE	11	10	FALSE	10	FALSE	0	3
232	g	10	FALSE	83	75	FALSE	TRUE	FALSE	FALSE	FALSE	FALSE	FALSE	FALSE	FALSE	18	TRUE	0	0	1	FALSE	FALSE	FALSE	FALSE	FALSE	FALSE	FALSE	9	7	TRUE	9	TRUE	4	0
233	g	11	FALSE	68	78	FALSE	TRUE	FALSE	FALSE	FALSE	FALSE	FALSE	FALSE	FALSE	7	TRUE	0	0	2	TRUE	FALSE	FALSE	FALSE	TRUE	TRUE	FALSE	10	8	FALSE	9	FALSE	0	0
234	g	6	TRUE	61	62	TRUE	FALSE	FALSE	FALSE	FALSE	FALSE	TRUE	FALSE	FALSE	6	TRUE	0	0	1	FALSE	TRUE	TRUE	FALSE	FALSE	FALSE	FALSE	9	8	FALSE	10	TRUE	2	2
235	g	8	FALSE	92	73	TRUE	FALSE	FALSE	FALSE	FALSE	FALSE	FALSE	FALSE	FALSE	8	TRUE	0	0	2	FALSE	FALSE	FALSE	FALSE	FALSE	FALSE	FALSE	8	8	FALSE	7	FALSE	0	3
236	g	5	TRUE	107	55	FALSE	TRUE	FALSE	FALSE	FALSE	FALSE	FALSE	FALSE	TRUE	3	TRUE	2	20000	2	FALSE	FALSE	FALSE	TRUE	TRUE	TRUE	FALSE	8	7	FALSE	9	TRUE	1	0
237	g	8	FALSE	61	76	TRUE	FALSE	FALSE	FALSE	FALSE	FALSE	FALSE	FALSE	FALSE	7	TRUE	0	0	2	FALSE	FALSE	FALSE	FALSE	FALSE	FALSE	FALSE	10	11	FALSE	10	TRUE	2	1
238	g	15	FALSE	62	31	TRUE	FALSE	FALSE	FALSE	FALSE	FALSE	FALSE	TRUE	FALSE	8	TRUE	0	0	4	FALSE	FALSE	TRUE	FALSE	FALSE	FALSE	FALSE	10	7	FALSE	6	TRUE	2	2
239	g	11	FALSE	114	50	FALSE	TRUE	FALSE	FALSE	FALSE	FALSE	FALSE	FALSE	FALSE	7	TRUE	0	0	2	FALSE	TRUE	FALSE	FALSE	TRUE	TRUE	FALSE	11	10	FALSE	9	FALSE	0	0
240	g	9	FALSE	89	80	TRUE	FALSE	FALSE	FALSE	FALSE	FALSE	FALSE	FALSE	TRUE	3	TRUE	2	10000	3	FALSE	FALSE	FALSE	FALSE	FALSE	FALSE	FALSE	9	8	FALSE	9	FALSE	0	1
241	g	23	FALSE		64	TRUE	FALSE	FALSE	FALSE	FALSE	FALSE	FALSE	FALSE	TRUE	5	TRUE	1	8000	9	FALSE	FALSE	TRUE	FALSE	FALSE	FALSE	FALSE	10	8	FALSE	12	FALSE	0	1
242	g	28	FALSE	75	68	TRUE	FALSE	FALSE	FALSE	FALSE	FALSE	FALSE	TRUE	FALSE	8	TRUE	0	0	10	FALSE	FALSE	FALSE	FALSE	FALSE	FALSE	FALSE	10	10	FALSE	11	FALSE	0	3
		14.3292		85.6751	61.124									mean	7.58298
		11.5385		27.4412	15.4278									median	7
														mode	6
